# Supplementary material for: Case Report: A Case Series Linked to Vitamin D Excess in Pet Food: Cholecalciferol (Vitamin D3) Toxicity Observed in Five Cats
Source: Front Vet Sci. 2021 Aug 18;8:707741. doi: 10.3389/fvets.2021.707741 (PMC8416511; doi:10.3389/fvets.2021.707741)
Supplement: Supplementary file 1 [file Data_Sheet_1.zip]

Archive with 3 entries (3 files):
- Supplementary Figure 1A.tif
- Supplementary Figure 1B.tif
- Supplementary_Material.docx
